# Supplementary material for: Prunus lusitanica L. Fruits: A Promising Underexploited Source of Nutrients with Potential Economic Value
Source: Foods. 2023 Feb 24;12(5):973. doi: 10.3390/foods12050973 (PMC10001125; doi:10.3390/foods12050973)
Supplement: Supplementary file 1 [file foods-12-00973-s001.zip]

Archive with 1 entries (1 files):
- foods-2195532-supplementary.pdf
